# Supplementary material for: A successful backward step correlates with hip flexion moment of supporting limb in elderly people
Source: PLoS One. 2018 Jan 5;13(1):e0190797. doi: 10.1371/journal.pone.0190797 (PMC5755911; doi:10.1371/journal.pone.0190797)
Supplement: S1 File — (CSV) [file pone.0190797.s001.csv]

	step distance					COM-COP distance
	single		Multi			single		Multi
subject	A-P	M-L	A-P	M-L		A-P	M-L	A-P	M-L
A	-0.222	0.019	-0.131	0.028		-0.068	0.123	0.028	0.108
B	-0.458	0.007	-0.334	0.031		-0.130	0.155	-0.024	0.138
C	-0.625	0.095	-0.661	0.102		-0.199	0.178	-0.067	0.162
D	-0.511	0.050	-0.295	0.016		-0.134	0.148	0.042	0.114
E	-0.263	0.004	-0.210	0.012		-0.104	0.118	-0.086	0.138
F	-0.368	0.030	-0.335	0.057		-0.059	0.131	-0.028	0.167
G	-0.457	0.143	-0.448	0.073		-0.120	0.188	-0.149	0.127
H	-0.425	0.016	-0.349	0.070		-0.232	0.151	-0.205	0.187
									(m)
							- : backward distance
