# Supplementary material for: A successful backward step correlates with hip flexion moment of supporting limb in elderly people
Source: PLoS One. 2018 Jan 5;13(1):e0190797. doi: 10.1371/journal.pone.0190797 (PMC5755911; doi:10.1371/journal.pone.0190797)
Supplement: S2 File — (CSV) [file pone.0190797.s002.csv]

�Eperturbation-stepping (PS) phase
Single step											Multi step
	Hip joint moment [Nm/kg]			Knee joint moment [Nm/kg]			Ankle joint moment [Nm/kg]					Hip joint moment [Nm/kg]			Knee joint moment [Nm/kg]			Ankle joint moment [Nm/kg]
subject	sagittal	frontal	horizontal	sagittal	frontal	horizontal	sagittal	frontal	horizontal		subject	sagittal	frontal	horizontal	sagittal	frontal	horizontal	sagittal	frontal	horizontal
A	0.348	-0.526	0.108	0.318	0.047	0.013	-0.091	0.013	-0.031		A	0.476	-0.45	0.16	0.413	0.074	0.051	-0.076	0.008	0.007
B	0.582	0.549	-0.136	0.46	0.399	0.017	0.043	0.082	0.056		B	0.749	0.465	-0.321	0.541	0.419	0.002	0.094	0.088	0.033
C	0.84	0.879	0.035	0.816	0.656	0.022	0.064	0.153	0.099		C	1.074	0.8	-0.444	0.858	0.749	0.032	0.325	0.249	0.054
D	0.975	0.618	-0.223	0.671	0.528	0.009	0.225	0.232	0.026		D	0.8	0.72	-0.239	0.543	0.547	0.012	0.193	0.216	0.019
E	0.635	-0.448	0.033	0.457	0.178	0.065	-0.263	0.041	0.026		E	0.72	-0.48	0.098	0.524	0.129	0.076	-0.243	0.043	0.021
F	0.444	0.69	-0.007	0.766	0.404	-0.117	0.144	0.093	0.04		F	0.514	0.682	-0.078	0.9	0.385	-0.122	0.236	0.173	0.045
G	0.639	0.687	-0.278	0.534	0.531	0.085	0.234	0.184	0.07		G	0.564	0.68	-0.077	0.456	0.462	0.094	0.146	0.168	0.1
H	1.043	-0.777	0.108	0.952	0.057	0.109	0.131	0.064	-0.08		H	0.917	-0.623	0.093	0.815	0.007	0.088	0.152	0.078	-0.06
�Esingle-stance (SS) phase
Single step											Multi step
	Hip joint moment [Nm/kg]			Knee joint moment [Nm/kg]			Ankle joint moment [Nm/kg]					Hip joint moment [Nm/kg]			Knee joint moment [Nm/kg]			Ankle joint moment [Nm/kg]
subject	sagittal	frontal	horizontal	sagittal	frontal	horizontal	sagittal	frontal	horizontal		subject	sagittal	frontal	horizontal	sagittal	frontal	horizontal	sagittal	frontal	horizontal
A	0.582	-0.841	0.118	0.367	-0.344	0.037	0.023	-0.052	-0.057		A	0.697	-0.786	0.214	0.419	-0.33	0.058	-0.105	-0.064	-0.04
B	0.563	0.657	-0.14	0.442	0.491	0.026	0.077	0.132	0.056		B	0.49	0.493	-0.246	0.312	0.336	-0.089	0.08	0.098	0.005
C	1.084	1.128	-0.105	0.977	0.82	0	0.161	0.193	0.113		C	0.997	1.113	-0.546	0.902	0.883	-0.073	0.4	0.302	0.042
D	1.162	0.868	-0.263	0.675	0.628	-0.001	0.247	0.247	0.024		D	1.027	0.818	-0.234	0.509	0.548	0.007	0.175	0.22	0.02
E	0.487	-0.731	-0.299	0.404	-0.257	0.062	-0.309	-0.072	-0.086		E	0.653	-0.762	0.123	0.54	-0.209	0.098	-0.258	-0.03	-0.073
F	0.515	0.789	0.17	0.867	0.537	-0.157	0.194	0.113	0.062		F	0.681	1.237	-0.076	0.968	0.811	-0.201	0.318	0.189	0.045
G	0.678	0.865	-0.276	0.501	0.66	0.08	0.241	0.202	0.026		G	0.55	0.808	-0.087	0.416	0.544	0.095	0.166	0.194	0.09
H	1.021	-0.761	0.087	0.935	-0.317	0.105	0.195	0.047	-0.084		H	0.675	-1.007	0.029	0.473	-0.275	-0.047	-0.427	0.1	-0.114
Hip joint sagittal: flexion +, frontal: abduction +, horizontal: external rotation +
Knee joint sagittal: extension +, frontal: valgus +, horizontal: external rotation +
Ankle joint plantar flexion +, frontal: eversion +, horizontal: abduction +
